# Supplementary material for: Coughing, sneezing, and aching online: Twitter and the volume of influenza-like illness in a pediatric hospital
Source: PLoS One. 2017 Jul 28;12(7):e0182008. doi: 10.1371/journal.pone.0182008 (PMC5533314; doi:10.1371/journal.pone.0182008)
Supplement: S1 File — (XLS) [file pone.0182008.s001.xls]

## Sheet: Tweet ts before classification
	Date	flu	coughing	headache	Pooled
1	2014-11-01	1	1	13	15
2	2014-11-02	1	0	12	13
3	2014-11-03	2	1	7	10
4	2014-11-04	2	1	10	13
5	2014-11-05	3	5	10	18
6	2014-11-06	2	0	7	9
7	2014-11-07	2	1	7	10
8	2014-11-08	3	2	9	14
9	2014-11-09	1	0	5	6
10	2014-11-10	1	3	9	13
11	2014-11-11	1	1	14	16
12	2014-11-12	3	1	7	11
13	2014-11-13	1	4	6	11
14	2014-11-14	4	2	7	13
15	2014-11-15	3	2	7	12
16	2014-11-16	1	1	5	7
17	2014-11-17	1	0	6	7
18	2014-11-18	4	0	13	17
19	2014-11-19	2	4	6	12
20	2014-11-20	2	2	9	13
21	2014-11-21	2	2	10	14
22	2014-11-22	3	1	9	13
23	2014-11-23	0	0	4	4
24	2014-11-24	0	1	6	7
25	2014-11-25	3	1	17	21
26	2014-11-26	0	2	8	10
27	2014-11-27	0	1	9	10
28	2014-11-28	0	0	3	3
29	2014-11-29	1	1	7	9
30	2014-11-30	1	0	13	14
31	2014-12-01	4	2	13	19
32	2014-12-02	8	2	11	21
33	2014-12-03	1	1	9	11
34	2014-12-04	4	1	16	21
35	2014-12-05	3	1	14	18
36	2014-12-06	7	0	9	16
37	2014-12-07	4	1	11	16
38	2014-12-08	0	0	2	2
39	2014-12-09	3	4	5	12
40	2014-12-10	5	1	11	17
41	2014-12-11	4	1	3	8
42	2014-12-12	10	3	9	22
43	2014-12-13	5	1	8	14
44	2014-12-14	9	2	5	16
45	2014-12-15	5	1	5	11
46	2014-12-16	3	3	9	15
47	2014-12-17	12	5	10	27
48	2014-12-18	12	1	8	21
49	2014-12-19	15	3	5	23
50	2014-12-20	10	4	13	27
51	2014-12-21	7	3	5	15
52	2014-12-22	6	2	15	23
53	2014-12-23	9	4	11	24
54	2014-12-24	15	6	12	33
55	2014-12-25	19	7	10	36
56	2014-12-26	4	3	7	14
57	2014-12-27	7	1	6	14
58	2014-12-28	17	4	10	31
59	2014-12-29	6	2	10	18
60	2014-12-30	11	5	9	25
61	2014-12-31	NA	NA	NA	NA
62	2015-01-01	12	3	8	23
63	2015-01-02	6	0	13	19
64	2015-01-03	7	2	6	15
65	2015-01-04	4	5	4	13
66	2015-01-05	4	0	9	13
67	2015-01-06	8	2	10	20
68	2015-01-07	6	1	10	17
69	2015-01-08	8	2	11	21
70	2015-01-09	1	1	11	13
71	2015-01-10	7	2	9	18
72	2015-01-11	2	1	5	8
73	2015-01-12	5	3	13	21
74	2015-01-13	0	3	19	22
75	2015-01-14	5	3	6	14
76	2015-01-15	2	0	8	10
77	2015-01-16	5	0	15	20
78	2015-01-17	2	0	5	7
79	2015-01-18	2	1	8	11
80	2015-01-19	0	0	5	5
81	2015-01-20	4	0	4	8
82	2015-01-21	3	2	17	22
83	2015-01-22	2	1	12	15
84	2015-01-23	4	0	6	10
85	2015-01-24	3	4	3	10
86	2015-01-25	2	1	8	11
87	2015-01-26	2	1	12	15
88	2015-01-27	4	1	6	11
89	2015-01-28	1	0	6	7
90	2015-01-29	3	0	12	15
91	2015-01-30	2	1	14	17
92	2015-01-31	3	4	8	15
93	2015-02-01	1	0	5	6
94	2015-02-02	0	0	7	7
95	2015-02-03	4	2	10	16
96	2015-02-04	1	2	13	16
97	2015-02-05	3	4	7	14
98	2015-02-06	3	2	5	10
99	2015-02-07	2	4	8	14
100	2015-02-08	2	5	13	20
101	2015-02-09	5	4	7	16
102	2015-02-10	0	6	11	17
103	2015-02-11	4	1	4	9
104	2015-02-12	0	2	10	12
105	2015-02-13	2	2	11	15
106	2015-02-14	4	2	7	13
107	2015-02-15	1	2	11	14
108	2015-02-16	1	0	3	4
109	2015-02-17	2	3	3	8
110	2015-02-18	3	3	13	19
111	2015-02-19	3	2	9	14
112	2015-02-20	1	0	11	12
113	2015-02-21	0	3	8	11
114	2015-02-22	1	0	5	6
115	2015-02-23	4	0	11	15
116	2015-02-24	4	1	19	24
117	2015-02-25	3	4	15	22
118	2015-02-26	2	3	11	16
119	2015-02-27	2	0	3	5
120	2015-02-28	1	3	8	12
121	2015-03-01	3	0	3	6
122	2015-03-02	2	2	5	9
123	2015-03-03	4	3	10	17
124	2015-03-04	2	1	7	10
125	2015-03-05	7	2	8	17
126	2015-03-06	1	1	13	15
127	2015-03-07	1	1	12	14
128	2015-03-08	0	0	10	10
129	2015-03-09	4	0	7	11
130	2015-03-10	2	0	7	9
131	2015-03-11	3	1	3	7
132	2015-03-12	3	2	5	10
133	2015-03-13	2	0	13	15
134	2015-03-14	0	3	5	8
135	2015-03-15	2	0	5	7
136	2015-03-16	4	0	7	11
137	2015-03-17	3	0	4	7
138	2015-03-18	1	0	7	8
139	2015-03-19	1	4	6	11
140	2015-03-20	2	2	9	13
141	2015-03-21	0	1	7	8
142	2015-03-22	0	2	5	7
143	2015-03-23	0	0	8	8
144	2015-03-24	2	2	9	13
145	2015-03-25	0	1	15	16
146	2015-03-26	1	0	9	10
147	2015-03-27	0	2	11	13
148	2015-03-28	1	0	6	7
149	2015-03-29	2	1	7	10
150	2015-03-30	1	1	4	6
151	2015-03-31	0	2	4	6
152	2015-04-01	3	3	6	12
153	2015-04-02	1	1	4	6
154	2015-04-03	0	2	6	8
155	2015-04-04	1	0	7	8
156	2015-04-05	1	1	3	5
157	2015-04-06	2	2	5	9
158	2015-04-07	1	2	10	13
159	2015-04-08	1	0	6	7
160	2015-04-09	0	3	11	14
161	2015-04-10	1	1	12	14
162	2015-04-11	2	0	5	7
163	2015-04-12	0	0	5	5
164	2015-04-13	0	2	8	10
165	2015-04-14	2	3	8	13
166	2015-04-15	3	4	8	15
167	2015-04-16	1	2	8	11
168	2015-04-17	1	2	9	12
169	2015-04-18	1	0	7	8
170	2015-04-19	0	2	3	5
171	2015-04-20	0	0	7	7
172	2015-04-21	0	3	5	8
173	2015-04-22	1	0	8	9
174	2015-04-23	0	6	9	15
175	2015-04-24	0	0	10	10
176	2015-04-25	0	2	6	8
177	2015-04-26	1	0	6	7
178	2015-04-27	0	3	8	11
179	2015-04-28	1	1	5	7
180	2015-04-29	0	1	0	1
181	2015-04-30	0	1	2	3
182	2015-05-01	NA	NA	NA	NA

## Sheet: Tweet ts after classification
	Date	flu	coughing	headache	Pooled
1	2014-11-01	1	0	9	10
2	2014-11-02	1	0	14	15
3	2014-11-03	1	1	4	6
4	2014-11-04	3	1	9	13
5	2014-11-05	2	5	8	15
6	2014-11-06	1	0	3	4
7	2014-11-07	1	0	5	6
8	2014-11-08	3	1	3	7
9	2014-11-09	0	0	2	2
10	2014-11-10	0	3	8	11
11	2014-11-11	0	2	11	13
12	2014-11-12	1	2	5	8
13	2014-11-13	0	5	3	8
14	2014-11-14	2	1	7	10
15	2014-11-15	0	1	9	10
16	2014-11-16	0	1	1	2
17	2014-11-17	0	0	4	4
18	2014-11-18	2	0	9	11
19	2014-11-19	1	3	6	10
20	2014-11-20	3	0	3	6
21	2014-11-21	0	1	9	10
22	2014-11-22	0	2	11	13
23	2014-11-23	0	0	2	2
24	2014-11-24	0	2	5	7
25	2014-11-25	1	1	16	18
26	2014-11-26	0	2	7	9
27	2014-11-27	0	0	7	7
28	2014-11-28	0	0	2	2
29	2014-11-29	2	1	5	8
30	2014-11-30	0	0	12	12
31	2014-12-01	1	2	10	13
32	2014-12-02	4	1	17	22
33	2014-12-03	0	0	7	7
34	2014-12-04	3	2	12	17
35	2014-12-05	3	0	9	12
36	2014-12-06	4	0	8	12
37	2014-12-07	5	1	6	12
38	2014-12-08	0	0	1	1
39	2014-12-09	3	0	5	8
40	2014-12-10	3	0	11	14
41	2014-12-11	4	1	5	10
42	2014-12-12	8	3	6	17
43	2014-12-13	3	1	4	8
44	2014-12-14	5	2	4	11
45	2014-12-15	3	0	2	5
46	2014-12-16	2	1	6	9
47	2014-12-17	8	4	8	20
48	2014-12-18	5	1	7	13
49	2014-12-19	11	0	4	15
50	2014-12-20	6	4	7	17
51	2014-12-21	5	1	3	9
52	2014-12-22	4	0	16	20
53	2014-12-23	7	4	9	20
54	2014-12-24	10	7	12	29
55	2014-12-25	17	5	5	27
56	2014-12-26	5	2	5	12
57	2014-12-27	5	0	6	11
58	2014-12-28	10	4	8	22
59	2014-12-29	2	2	10	14
60	2014-12-30	7	6	12	25
61	2014-12-31	NA	NA	NA	NA
62	2015-01-01	6	2	6	14
63	2015-01-02	2	0	14	16
64	2015-01-03	3	1	4	8
65	2015-01-04	0	2	1	3
66	2015-01-05	3	0	9	12
67	2015-01-06	7	2	8	17
68	2015-01-07	2	0	8	10
69	2015-01-08	2	1	12	15
70	2015-01-09	0	1	4	5
71	2015-01-10	6	0	5	11
72	2015-01-11	2	2	2	6
73	2015-01-12	2	1	9	12
74	2015-01-13	0	2	15	17
75	2015-01-14	2	3	3	8
76	2015-01-15	2	0	8	10
77	2015-01-16	1	0	12	13
78	2015-01-17	3	0	4	7
79	2015-01-18	1	1	7	9
80	2015-01-19	0	0	2	2
81	2015-01-20	4	0	4	8
82	2015-01-21	3	1	19	23
83	2015-01-22	3	1	8	12
84	2015-01-23	3	0	6	9
85	2015-01-24	0	3	4	7
86	2015-01-25	2	2	8	12
87	2015-01-26	0	1	9	10
88	2015-01-27	1	2	3	6
89	2015-01-28	1	0	6	7
90	2015-01-29	1	0	9	10
91	2015-01-30	0	1	6	7
92	2015-01-31	3	3	5	11
93	2015-02-01	1	0	2	3
94	2015-02-02	0	0	1	1
95	2015-02-03	1	1	5	7
96	2015-02-04	0	2	15	17
97	2015-02-05	2	4	7	13
98	2015-02-06	1	2	4	7
99	2015-02-07	1	5	8	14
100	2015-02-08	1	6	10	17
101	2015-02-09	4	2	4	10
102	2015-02-10	0	1	6	7
103	2015-02-11	2	1	1	4
104	2015-02-12	0	1	9	10
105	2015-02-13	0	1	4	5
106	2015-02-14	2	2	3	7
107	2015-02-15	0	2	9	11
108	2015-02-16	1	0	2	3
109	2015-02-17	1	4	2	7
110	2015-02-18	4	1	10	15
111	2015-02-19	1	1	6	8
112	2015-02-20	1	0	11	12
113	2015-02-21	0	3	6	9
114	2015-02-22	1	0	3	4
115	2015-02-23	2	0	10	12
116	2015-02-24	2	0	15	17
117	2015-02-25	2	5	9	16
118	2015-02-26	1	1	9	11
119	2015-02-27	0	0	4	4
120	2015-02-28	0	0	8	8
121	2015-03-01	1	0	3	4
122	2015-03-02	2	2	4	8
123	2015-03-03	4	4	4	12
124	2015-03-04	0	0	3	3
125	2015-03-05	2	1	9	12
126	2015-03-06	2	1	12	15
127	2015-03-07	0	1	8	9
128	2015-03-08	0	0	6	6
129	2015-03-09	2	0	5	7
130	2015-03-10	1	0	9	10
131	2015-03-11	5	1	1	7
132	2015-03-12	3	0	5	8
133	2015-03-13	1	0	12	13
134	2015-03-14	0	2	4	6
135	2015-03-15	1	0	3	4
136	2015-03-16	1	0	3	4
137	2015-03-17	2	0	1	3
138	2015-03-18	0	0	5	5
139	2015-03-19	0	6	2	8
140	2015-03-20	3	1	7	11
141	2015-03-21	0	0	8	8
142	2015-03-22	0	1	7	8
143	2015-03-23	0	0	6	6
144	2015-03-24	3	2	7	12
145	2015-03-25	0	1	12	13
146	2015-03-26	0	0	7	7
147	2015-03-27	0	1	11	12
148	2015-03-28	1	0	4	5
149	2015-03-29	2	0	7	9
150	2015-03-30	0	1	1	2
151	2015-03-31	0	2	5	7
152	2015-04-01	1	3	5	9
153	2015-04-02	1	1	3	5
154	2015-04-03	0	1	5	6
155	2015-04-04	1	0	4	5
156	2015-04-05	1	2	1	4
157	2015-04-06	0	1	2	3
158	2015-04-07	2	4	7	13
159	2015-04-08	1	0	7	8
160	2015-04-09	0	2	10	12
161	2015-04-10	1	0	10	11
162	2015-04-11	0	0	6	6
163	2015-04-12	0	0	6	6
164	2015-04-13	0	0	7	7
165	2015-04-14	1	2	10	13
166	2015-04-15	2	0	4	6
167	2015-04-16	1	1	7	9
168	2015-04-17	0	1	7	8
169	2015-04-18	1	0	6	7
170	2015-04-19	0	2	1	3
171	2015-04-20	0	0	2	2
172	2015-04-21	0	3	2	5
173	2015-04-22	0	0	6	6
174	2015-04-23	0	7	10	17
175	2015-04-24	0	0	6	6
176	2015-04-25	0	2	6	8
177	2015-04-26	1	0	7	8
178	2015-04-27	0	4	6	10
179	2015-04-28	0	0	3	3
180	2015-04-29	0	1	0	1
181	2015-04-30	0	1	2	3
182	2015-05-01	NA	NA	NA	NA

## Sheet: ICD-9 code time series
	465	465.9	466	466	466.11	480	480.9	481	482	482.9	483	483	485	486	487	487.1	490	493	493	493.1	493.2	518	518.5	518.81	519
2014-11-01	0	120	0	0	0	0	0	0	0	0	0	0	0	8	0	0	0	0	0	0	0	0	0	0	0
2014-11-02	0	114	0	0	0	0	0	0	0	0	0	0	0	8	0	0	2	0	0	0	0	0	0	0	0
2014-11-03	0	82	0	0	2	0	1	0	0	0	0	0	0	14	0	0	0	0	0	0	0	0	0	0	0
2014-11-04	0	125	2	0	0	0	0	0	0	0	0	0	0	8	0	0	0	0	0	0	0	0	0	0	0
2014-11-05	0	104	0	0	0	0	2	0	0	0	0	0	0	8	0	0	2	0	0	0	0	0	0	0	0
2014-11-06	0	98	0	0	0	0	0	0	0	0	0	0	0	14	0	0	0	0	0	0	0	0	0	0	0
2014-11-07	0	82	0	0	0	0	0	0	0	0	0	0	0	10	0	0	0	0	0	0	0	0	0	0	0
2014-11-08	0	78	0	0	1	0	0	0	0	0	0	0	0	12	0	0	0	0	0	0	0	0	0	0	0
2014-11-09	0	160	0	0	0	0	0	0	0	0	0	0	0	18	0	0	0	0	0	0	0	0	0	0	0
2014-11-10	0	118	0	0	0	0	0	0	0	0	0	0	0	12	0	0	0	0	0	0	0	0	0	0	0
2014-11-11	0	112	0	0	0	0	0	0	0	0	0	0	0	6	0	4	0	0	0	0	0	0	0	0	0
2014-11-12	0	112	0	0	0	0	0	0	0	0	0	0	0	8	0	0	0	0	0	0	0	0	0	0	0
2014-11-13	0	112	0	0	0	0	0	0	0	0	0	0	0	10	0	0	2	0	0	0	0	0	0	0	0
2014-11-14	0	90	0	0	0	0	0	0	0	0	0	0	0	12	0	2	0	0	0	0	0	0	0	0	0
2014-11-15	0	136	0	0	0	0	0	0	0	0	0	0	0	12	0	0	0	0	0	0	0	0	0	0	0
2014-11-16	0	154	0	0	2	0	0	0	0	0	0	0	0	16	2	2	0	0	0	0	0	0	0	0	0
2014-11-17	0	66	0	0	0	0	0	0	0	0	0	0	0	10	0	0	0	0	0	0	0	0	0	0	0
2014-11-18	0	116	0	0	0	0	0	0	0	0	0	0	0	8	0	0	2	0	0	0	0	0	0	0	0
2014-11-19	0	98	0	0	0	0	4	0	0	0	0	0	0	16	0	0	0	0	0	0	0	0	0	0	0
2014-11-20	0	118	0	0	0	0	2	0	0	0	0	0	0	6	0	0	0	0	0	0	0	0	0	0	0
2014-11-21	0	102	0	0	0	0	0	0	0	0	0	0	0	8	0	4	0	0	0	0	0	0	0	0	2
2014-11-22	0	108	0	0	0	0	0	0	0	0	0	0	0	14	0	4	0	0	0	0	0	0	0	0	0
2014-11-23	0	158	0	0	0	0	0	0	0	0	0	0	0	16	0	2	0	0	0	0	0	0	0	0	0
2014-11-24	0	108	0	0	0	0	0	0	0	0	0	0	0	8	0	2	0	0	0	0	0	0	0	0	0
2014-11-25	0	126	0	0	0	0	0	0	0	0	0	0	0	14	0	2	0	0	0	0	0	0	0	0	0
2014-11-26	0	118	0	0	2	0	0	0	0	0	0	0	0	8	0	3	0	0	0	0	0	0	0	0	0
2014-11-27	0	104	0	0	0	0	0	0	0	0	0	0	0	0	0	2	0	0	0	0	0	0	0	0	0
2014-11-28	0	144	0	0	0	0	0	0	0	0	0	0	0	8	0	4	0	0	0	0	0	0	0	0	0
2014-11-29	0	202	0	0	0	0	0	0	0	0	0	0	0	4	0	10	0	0	0	0	0	0	0	0	0
2014-11-30	0	169	0	0	0	0	0	0	0	0	0	0	0	10	0	10	0	0	0	0	0	0	0	0	0
2014-12-01	0	158	0	0	0	0	0	0	0	0	0	0	0	22	0	6	0	0	0	0	0	0	0	0	0
2014-12-02	0	168	0	0	0	0	0	0	0	0	0	0	0	14	0	6	0	0	0	0	0	0	0	0	0
2014-12-03	0	152	0	0	0	0	2	0	0	0	0	0	0	10	0	4	0	0	0	0	0	0	0	0	0
2014-12-04	0	128	0	0	2	0	0	0	0	0	0	0	0	10	0	10	0	0	0	0	0	0	0	0	0
2014-12-05	0	130	0	0	0	0	0	0	0	0	0	0	0	12	0	4	0	0	0	0	0	0	0	0	0
2014-12-06	0	126	0	0	0	0	0	0	0	2	0	0	0	10	0	16	0	0	0	0	0	0	0	0	0
2014-12-07	0	178	0	0	0	0	0	0	0	0	0	0	0	12	0	34	0	0	0	0	0	0	0	0	0
2014-12-08	0	180	0	0	0	0	0	0	0	0	0	0	0	6	0	22	0	0	0	0	0	0	0	0	0
2014-12-09	0	190	0	0	2	0	0	0	0	0	0	0	0	28	2	28	0	0	0	0	0	0	0	0	0
2014-12-10	0	164	0	0	2	0	0	0	0	0	0	0	0	22	0	20	0	0	0	0	0	0	0	0	0
2014-12-11	0	162	0	0	0	0	0	0	0	0	0	0	0	22	0	34	0	2	0	0	0	0	0	0	0
2014-12-12	0	162	0	0	0	0	0	0	0	0	0	0	0	22	0	14	0	0	0	0	0	0	0	0	0
2014-12-13	0	192	0	0	0	0	0	0	0	0	0	0	0	10	0	32	0	0	0	0	0	0	0	0	0
2014-12-14	0	180	0	0	0	0	0	0	0	0	0	0	0	10	2	58	2	0	0	0	0	0	0	0	0
2014-12-15	0	202	0	0	0	0	0	0	0	0	0	0	0	18	0	60	0	0	0	0	0	0	0	0	0
2014-12-16	0	289	0	0	0	0	0	0	0	0	0	0	0	4	0	54	0	0	0	0	0	0	0	0	0
2014-12-17	0	197	0	0	0	0	0	0	0	0	0	0	0	10	0	40	0	0	0	0	0	0	0	0	0
2014-12-18	0	154	0	0	0	0	2	0	0	0	0	0	0	6	0	30	2	0	0	0	0	0	0	0	0
2014-12-19	0	163	2	0	0	0	0	0	0	0	0	0	0	10	0	53	0	0	0	0	0	0	0	0	0
2014-12-20	0	220	0	0	0	0	2	0	0	0	0	0	0	20	0	64	0	0	0	0	0	0	0	0	0
2014-12-21	0	302	0	0	2	0	0	0	0	0	0	0	0	22	2	68	0	0	0	0	0	0	0	0	0
2014-12-22	0	174	0	0	1	0	0	0	0	0	0	0	0	10	0	48	0	0	0	0	0	0	0	0	0
2014-12-23	0	146	0	0	0	0	0	0	0	0	0	0	0	16	0	54	0	0	0	0	0	0	0	0	0
2014-12-24	0	116	2	0	2	0	0	0	0	0	0	0	0	12	0	34	0	0	0	0	0	0	0	0	0
2014-12-25	0	178	0	0	0	0	0	0	0	0	0	0	0	19	0	32	0	0	0	0	0	0	0	0	0
2014-12-26	0	184	0	0	6	0	0	0	0	0	0	0	0	24	0	26	0	0	0	0	0	0	0	0	0
2014-12-27	0	246	0	0	2	0	0	0	0	0	0	0	0	18	0	16	0	0	0	0	0	0	0	0	0
2014-12-28	0	278	0	0	6	0	0	0	0	0	0	0	0	18	0	40	0	0	0	0	0	0	0	0	0
2014-12-29	0	211	0	0	0	0	0	0	0	0	0	0	0	22	0	22	0	0	0	0	0	0	0	0	0
2014-12-30	0	171	0	0	0	0	0	0	0	0	0	0	0	8	0	22	0	0	0	0	0	0	0	0	0
2014-12-31	0	112	0	0	0	0	0	0	0	0	0	0	0	8	0	10	0	0	0	0	0	0	0	0	0
2015-01-01	0	168	0	0	0	0	0	0	0	0	0	0	0	14	0	44	0	0	0	0	0	0	0	0	0
2015-01-02	0	150	0	0	4	0	0	0	0	0	0	0	0	16	0	24	0	0	0	0	0	0	0	0	0
2015-01-03	0	184	0	0	2	0	0	0	0	0	0	0	0	14	0	22	0	0	0	0	0	0	0	0	0
2015-01-04	0	156	0	0	0	0	0	0	0	0	0	0	0	32	0	20	0	0	0	0	0	0	0	0	0
2015-01-05	0	102	0	0	0	0	0	0	0	0	0	0	0	20	0	2	0	0	0	0	0	0	0	0	0
2015-01-06	0	104	0	0	1	0	0	0	0	0	0	0	0	8	0	12	0	0	0	0	0	0	0	0	0
2015-01-07	0	104	0	0	0	0	0	0	0	0	0	0	0	6	0	6	2	0	0	0	0	0	0	0	2
2015-01-08	0	76	0	0	0	0	0	0	0	0	0	0	0	2	0	6	0	0	0	0	0	0	0	0	0
2015-01-09	0	72	0	0	4	0	0	0	0	0	0	0	0	8	0	8	0	0	0	0	0	0	0	0	0
2015-01-10	0	96	2	0	0	0	0	0	0	0	0	0	0	10	0	18	0	0	0	0	0	0	0	0	0
2015-01-11	0	82	0	0	3	0	0	0	0	0	0	0	0	14	0	8	0	0	0	0	0	0	0	1	0
2015-01-12	0	94	0	0	2	0	0	0	0	0	0	0	0	6	0	14	0	0	0	0	0	0	0	0	0
2015-01-13	0	76	0	0	0	0	0	0	0	0	0	0	0	10	0	2	0	2	0	0	0	0	0	0	0
2015-01-14	0	88	0	0	2	0	0	0	0	0	0	0	0	6	0	10	2	0	0	0	0	0	0	0	0
2015-01-15	0	84	0	0	2	0	0	0	0	0	0	0	0	4	0	12	0	0	0	0	0	0	0	0	0
2015-01-16	0	52	2	0	2	0	0	0	0	0	0	0	0	4	0	2	2	0	0	0	0	0	0	0	0
2015-01-17	0	112	0	0	4	0	0	0	0	0	0	0	0	18	0	4	0	0	0	0	0	0	0	0	0
2015-01-18	0	156	0	0	4	0	2	0	0	1	0	0	0	21	0	8	0	0	0	0	0	0	0	0	0
2015-01-19	0	70	0	0	2	0	0	0	0	0	0	0	0	10	0	0	0	0	0	0	0	0	0	0	0
2015-01-20	0	88	0	0	4	0	0	0	0	0	0	0	0	2	0	2	0	0	0	0	0	0	0	0	0
2015-01-21	0	92	0	0	0	0	0	0	0	0	0	0	0	14	0	4	0	0	0	0	0	0	0	0	0
2015-01-22	0	114	0	0	0	0	0	0	0	0	0	0	0	8	0	2	0	0	0	0	0	0	0	0	0
2015-01-23	0	96	0	0	2	0	0	0	0	0	0	0	0	4	0	4	0	0	0	0	0	0	0	0	0
2015-01-24	0	130	0	0	0	0	0	0	0	0	0	0	0	10	0	4	0	0	0	0	0	0	0	0	0
2015-01-25	0	167	2	0	2	0	0	0	0	0	0	0	0	10	0	6	0	0	0	0	0	0	0	0	0
2015-01-26	0	96	0	0	2	0	0	0	0	0	0	0	0	12	0	2	0	0	0	0	0	0	0	0	0
2015-01-27	0	116	0	0	4	0	0	0	0	0	0	0	0	6	0	2	0	0	0	0	0	0	0	0	0
2015-01-28	0	114	0	0	0	0	0	0	0	0	0	0	0	24	0	4	0	0	0	0	0	0	0	0	0
2015-01-29	0	102	2	0	4	0	0	0	0	0	0	0	0	6	0	2	0	0	0	0	0	0	0	0	0
2015-01-30	0	138	0	0	4	0	0	0	0	0	0	0	0	4	0	0	0	0	0	0	0	0	0	0	0
2015-01-31	0	154	0	0	3	0	2	0	0	1	0	0	0	12	0	8	0	0	0	0	0	0	0	0	0
2015-02-01	0	168	0	0	3	0	0	0	0	0	0	0	0	16	0	6	0	0	0	0	0	0	0	0	0
2015-02-02	0	130	0	0	3	0	0	0	0	2	0	0	0	10	0	6	0	2	0	0	0	0	0	0	0
2015-02-03	0	116	0	0	2	0	0	0	0	0	0	0	0	6	0	2	0	0	0	0	0	0	0	0	0
2015-02-04	0	110	0	0	0	0	0	0	0	0	0	0	0	1	0	2	0	0	0	0	0	0	0	0	0
2015-02-05	0	133	0	0	0	0	0	0	0	0	0	0	0	16	0	0	0	0	0	0	0	0	0	0	0
2015-02-06	0	90	0	0	0	0	0	0	0	0	0	0	0	4	0	0	2	0	0	0	0	0	0	0	0
2015-02-07	0	154	0	0	4	0	0	0	0	0	0	0	0	8	0	2	0	0	0	0	0	0	0	0	0
2015-02-08	0	152	0	0	4	0	2	0	0	0	0	0	0	24	0	2	0	0	0	0	0	0	0	0	0
2015-02-09	0	132	0	0	0	0	0	0	0	0	0	0	0	10	0	2	0	0	0	0	0	0	0	0	0
2015-02-10	0	117	0	0	2	0	0	0	0	0	0	0	0	14	0	0	0	0	0	0	0	0	0	0	0
2015-02-11	0	64	0	0	1	0	0	0	0	0	0	0	0	8	0	0	0	0	0	0	0	0	0	0	0
2015-02-12	0	110	0	0	2	0	0	0	0	0	0	0	0	12	0	2	0	0	0	0	0	0	0	0	0
2015-02-13	0	74	0	0	0	0	0	0	0	0	0	0	0	6	0	2	0	0	0	0	0	0	0	0	0
2015-02-14	0	90	0	0	4	0	2	0	0	0	0	0	0	6	0	0	0	0	0	0	0	0	0	0	2
2015-02-15	0	164	0	0	0	0	0	0	0	2	0	0	0	8	0	2	0	0	0	0	0	0	0	0	0
2015-02-16	0	99	0	0	2	0	0	0	0	0	0	0	0	6	0	0	0	0	0	0	0	0	0	0	0
2015-02-17	0	87	0	0	0	0	0	0	0	0	0	0	0	9	0	0	0	0	0	0	0	0	0	0	0
2015-02-18	0	82	0	0	2	0	0	0	0	0	0	0	0	10	0	0	2	0	0	0	0	0	0	0	0
2015-02-19	0	116	0	0	4	0	0	0	0	0	0	0	0	4	0	2	0	0	0	0	0	0	0	0	0
2015-02-20	0	128	0	0	0	0	0	0	0	0	0	0	0	4	0	0	0	0	0	0	0	0	0	0	0
2015-02-21	0	78	0	0	1	0	0	0	0	0	0	0	0	10	0	0	0	0	0	0	0	0	0	0	0
2015-02-22	0	142	0	0	0	0	0	0	0	0	0	0	0	4	0	0	0	0	0	0	0	0	0	0	0
2015-02-23	0	92	0	0	4	0	0	0	0	0	0	0	0	6	0	0	0	0	0	0	0	0	0	0	0
2015-02-24	0	76	2	0	2	0	0	0	0	1	0	0	0	6	0	0	0	0	0	0	0	0	0	0	0
2015-02-25	0	85	0	0	0	0	1	0	0	1	0	0	0	6	0	0	0	0	0	0	0	0	0	0	0
2015-02-26	0	72	0	0	0	0	0	0	0	0	0	0	0	14	0	0	0	0	0	0	0	0	0	0	0
2015-02-27	0	72	0	0	0	0	0	0	0	0	0	0	0	0	0	0	0	0	0	0	0	0	0	0	0
2015-02-28	0	70	0	0	0	0	0	0	0	0	0	0	0	8	0	0	0	0	0	0	0	0	0	0	0
2015-03-01	0	118	0	0	2	0	0	0	0	0	0	0	0	4	0	0	0	0	0	0	0	0	0	0	0
2015-03-02	0	82	0	0	0	0	0	0	0	0	0	0	0	12	0	0	0	0	0	0	0	0	0	0	0
2015-03-03	0	72	0	0	0	0	0	0	0	0	0	0	0	8	0	0	0	0	0	0	0	0	0	0	0
2015-03-04	0	73	0	0	0	0	2	0	0	0	0	0	0	10	0	2	0	0	0	0	0	0	0	0	0
2015-03-05	0	52	0	0	0	0	0	0	0	0	0	0	0	4	0	0	0	0	0	0	0	0	0	0	0
2015-03-06	0	74	0	0	2	0	0	0	0	0	0	0	0	14	0	0	0	0	0	0	0	0	0	0	0
2015-03-07	0	106	0	0	2	0	0	0	0	0	0	0	0	13	0	0	0	0	0	0	0	0	0	0	0
2015-03-08	0	130	0	0	2	0	0	0	0	0	0	0	0	4	0	0	0	0	0	0	0	0	0	0	0
2015-03-09	0	86	0	0	0	0	0	0	0	0	0	0	0	20	0	0	0	0	0	0	0	0	0	0	0
2015-03-10	0	80	0	0	0	0	0	0	0	0	0	0	0	8	0	0	0	2	0	0	0	0	0	0	0
2015-03-11	0	84	0	0	0	0	0	0	0	0	0	0	0	8	0	4	0	0	0	0	0	0	0	0	0
2015-03-12	0	52	0	0	0	0	0	0	0	2	0	0	0	12	0	0	0	0	0	0	0	0	0	0	0
2015-03-13	0	71	0	0	0	0	0	0	0	0	0	0	0	8	0	0	0	0	0	0	0	0	0	0	0
2015-03-14	0	58	0	0	0	0	0	0	0	0	0	0	0	12	0	2	0	0	0	0	0	0	0	0	0
2015-03-15	0	110	1	0	1	0	0	0	0	0	0	0	0	19	0	0	0	0	0	0	0	0	0	1	0
2015-03-16	0	84	0	0	0	0	0	0	0	0	0	0	0	4	0	3	0	0	0	0	0	0	0	0	0
2015-03-17	0	98	0	0	0	0	0	0	0	0	0	0	0	14	0	0	0	0	0	0	0	0	0	0	0
2015-03-18	0	78	0	0	0	0	0	0	0	0	0	0	0	4	0	0	0	0	0	0	0	0	0	0	0
2015-03-19	0	82	0	0	0	0	0	0	0	0	0	0	0	10	0	0	0	0	0	0	0	0	0	0	0
2015-03-20	0	84	0	0	0	0	0	0	0	0	0	0	0	2	0	2	0	0	0	0	0	0	0	0	0
2015-03-21	0	64	0	0	0	0	0	0	0	0	0	0	0	4	0	0	0	0	0	0	0	0	0	0	0
2015-03-22	0	133	0	0	0	0	0	0	0	0	0	0	0	2	0	0	0	2	0	0	0	0	0	0	0
2015-03-23	0	78	0	0	0	0	0	0	0	0	0	0	0	12	0	3	0	0	0	0	0	0	0	0	0
2015-03-24	0	84	0	0	0	0	2	0	0	0	0	0	0	4	0	2	0	0	0	0	0	0	0	0	0
2015-03-25	0	54	0	0	1	0	0	0	0	0	0	0	0	4	0	0	1	1	0	0	0	0	0	1	0
2015-03-26	0	76	0	0	0	0	0	0	0	0	0	0	0	8	0	2	0	0	0	0	0	0	0	0	0
2015-03-27	0	89	0	0	0	0	0	0	0	0	0	0	0	4	0	2	0	0	0	0	0	0	0	0	0
2015-03-28	0	122	0	0	0	0	0	0	0	0	0	0	0	12	0	2	0	0	0	0	0	0	0	0	0
2015-03-29	0	152	0	0	0	0	0	0	0	0	0	0	0	10	0	0	0	0	0	0	0	0	0	0	0
2015-03-30	0	92	0	0	0	0	0	0	0	0	0	0	0	6	0	0	2	0	0	0	0	0	0	0	0
2015-03-31	0	96	2	0	0	0	0	0	0	0	0	0	0	6	0	2	0	0	0	0	0	0	0	0	0
2015-04-01	0	80	0	0	0	0	0	0	0	0	0	0	0	6	0	0	0	0	0	0	0	0	0	0	0
2015-04-02	0	82	0	0	0	0	0	0	0	0	0	0	0	10	0	0	0	0	0	0	0	0	0	0	0
2015-04-03	0	90	0	0	0	0	0	0	0	0	0	0	0	6	0	4	0	0	0	0	0	0	0	0	0
2015-04-04	0	134	0	0	0	0	0	0	0	0	0	0	0	8	0	0	0	0	0	0	0	0	0	0	0
2015-04-05	0	100	0	0	0	0	0	0	0	0	0	0	0	4	0	0	0	0	0	0	0	0	0	0	0
2015-04-06	0	62	0	0	0	0	0	0	0	0	0	0	0	12	0	0	0	0	0	0	0	0	0	0	0
2015-04-07	0	82	0	0	0	0	2	0	0	0	0	0	0	4	0	0	0	0	0	0	0	0	0	1	0
2015-04-08	0	66	0	0	0	0	0	0	0	0	0	0	0	2	0	0	0	0	0	0	0	0	0	0	0
2015-04-09	0	82	0	0	0	0	0	0	0	0	0	0	0	6	0	2	0	0	0	0	0	0	0	0	0
2015-04-10	0	68	0	0	0	0	0	0	0	0	0	0	0	6	0	0	0	0	0	0	0	0	0	0	0
2015-04-11	0	80	0	0	0	0	0	0	0	0	0	0	0	4	0	2	0	0	0	0	0	0	0	0	0
2015-04-12	0	118	0	0	0	0	0	0	0	0	0	0	0	0	0	0	0	0	0	0	0	0	0	0	0
2015-04-13	0	70	0	0	0	0	0	0	0	0	0	0	0	12	0	0	2	2	0	0	0	0	0	0	0
2015-04-14	0	86	0	0	0	0	0	0	0	0	0	0	0	14	0	0	0	0	0	0	0	0	0	0	0
2015-04-15	0	82	0	0	0	0	0	0	0	0	0	0	0	6	0	0	0	0	0	0	0	0	0	0	0
2015-04-16	0	68	0	0	0	0	0	0	0	0	0	0	0	4	0	0	0	0	0	0	0	0	0	0	0
2015-04-17	0	52	0	0	0	0	0	0	0	0	0	0	0	10	0	0	1	0	0	0	0	0	0	0	0
2015-04-18	0	120	0	0	0	0	0	0	0	0	0	0	0	12	0	0	0	0	0	0	0	0	0	0	0
2015-04-19	0	96	0	0	0	0	0	0	0	0	0	0	0	16	0	0	0	0	0	0	0	0	0	0	0
2015-04-20	0	80	0	0	0	0	0	0	0	0	0	0	0	8	0	0	0	0	0	0	0	0	0	0	0
2015-04-21	0	68	0	0	0	0	0	0	0	0	0	0	0	2	0	2	0	0	0	0	0	0	0	0	0
2015-04-22	0	82	0	0	0	0	0	0	0	0	0	0	0	6	0	0	0	0	0	0	0	0	0	0	0
2015-04-23	0	56	0	0	0	0	0	0	0	0	0	0	0	8	0	0	0	0	0	0	0	0	0	0	0
2015-04-24	0	50	0	0	0	0	0	0	0	0	0	0	0	8	0	0	0	0	0	0	0	0	0	0	0
2015-04-25	0	80	0	0	0	0	0	0	0	0	0	0	0	8	0	2	0	2	0	0	0	0	0	0	0
2015-04-26	0	98	0	0	0	0	0	0	0	0	0	0	0	8	0	0	0	0	0	0	0	0	0	0	0
2015-04-27	0	74	0	0	0	0	0	0	0	0	0	0	0	2	0	0	0	0	0	0	0	0	0	0	0
2015-04-28	0	74	0	0	0	0	0	0	0	0	0	0	0	2	0	2	0	0	0	0	0	0	0	0	0
2015-04-29	0	81	0	0	0	0	0	0	0	0	0	0	0	6	0	0	0	2	0	0	0	0	0	0	0
2015-04-30	0	65	0	0	0	0	0	0	0	0	0	0	0	0	0	0	0	0	0	0	0	0	0	0	0
2015-05-01	0	60	0	0	0	0	0	0	0	0	0	0	0	4	0	0	0	0	0	0	0	0	0	0	0
